# Supplementary material for: Inhibition of vascular smooth muscle cell PERK/ATF4 ER stress signaling protects against abdominal aortic aneurysms
Source: JCI Insight. 2025 Jan 23;10(2):e183959. doi: 10.1172/jci.insight.183959 (PMC11790032; doi:10.1172/jci.insight.183959)
Supplement: Supporting data values [file jciinsight-10-183959-s191.xlsx]

## Sheet: Figure 1
Figure 1D
ATF4
Control	AAA
0.373655	0.838603
0.410276	0.464236
0.51207	0.962736
	1.32348
	1.68391
Figure 1F
EIF2a			ATF4			Chop
Control	AAA		Control	AAA		Control	AAA
0.93	2.3		0.9528	2.5498		0.8652	2.0791
0.88	2.29		1.0495	2.514		0.9859	1.6957
1.23	1.78		1.001	2.532		1.1723	1.2622
0.94	2.65		0.53	2.94		1.03	1.79
0.99	2.47		1.09	4.68		1	1.72
1.08	2.71		1.72	4.23		0.97	1.97
Figure 1G
Chop			p-EIF2a/EIF2a
Control	AAA		Control	AAA
7.58	20.5809		0.0396597	0.312069
23.38	60.5097		0.126197	0.202418
11.2207	34.3343		0.0217817	0.378491
7.72	10.9826		0.172209	0.396892
8.27	66.6766		0.244135	0.361107
12.52	59.291		0.152196	0.321526
Figure 1H
EIF2a			ATF4			Chop
Control	AAA		Sham	Elastase		Sham	Elastase
0.91	18.8		1.3318	1.673		1.5701	2.371
1.08	14.42		0.7758	1.4106		1.0652	2.7574
1.02	15.41		0.9679	1.4983		0.5979	3.0101
0.93	12.64		0.73	1.51		1.03	1.79
0.88	12.22		1.4	2.3		1	1.72
1.23	13.18		0.98	1.27		0.97	1.97
Figure 1I
Chop			p-EIF2a/EIF2a
Sham	Elastase		Sham	Elastase
0.66677	3.76348		0.165404	0.597346
1.519	2.2902		0.420004	0.847317
1.09	2.27863		0.242	0.467995
1.28	2.77		0.242	0.87
1.29	4.51		0.38	0.74
0.86	2.36		0.375	0.63

## Sheet: Figure 2
Figure 2A
Eif2a			ATF4			Chop
1.1298	8.1165		1.03358	6.566		0.9353	11.5863
0.8739	8.4337		0.9769	6.2714		1.0893	11.4371
1.0129	8.3217		0.9903	5.592		0.9815	13.9365
0.9012	8.49		1.02	5.6388		1.09	11.0385
Figure 2C
Eif2a				ATF4				Chop
No stimulation	TNFa	TNFa+4-PBA		No stimulation	TNFa	TNFa+4-PBA		No stimulation	TNFa	TNFa+4-PBA
0.88	1.9	0.97		0.9505	8.3951	0.3425		0.9786	5.771	3.6234
1.04	2.23	1.07		0.9334	5.8199	0.2299		0.9238	7.5586	4.0134
1.09	1.85	1.09		1.1272	7.8065	0.3568		1.1061	4.6801	4.0536
1.01	1.75	0.8		1.101	6.956	0.8321		1.003	6.003	3.897
Figure 2D
Apoptosis
No stimulation	TNFa	TNFa+4-PBA
6.48	14.8	9.22
6.74	11.2	8.27
8.19	11.7	7.02
3.55	10.6	7.7
Figure 2E
ATF4			Chop
siControl	siATF4		siControl+Control	siATF4+Control	siControl+TNF	siATF4+TNF
1.18	0.24		1.82	0.69	24.34	14.57
1.25	0.13		2.9	0.91	38.45	30.8
0.71	0.09		3.59	0.78	42.37	19.36
0.82	0.45		2.77	0.79	35.05	21.58

## Sheet: Figure 3
Figure 4C
Aortic Diameter
Saline+PBS	Saline+4-PBA	AngII+PBS	AngII+4-PBA
1.174	1.063	2.298	1.526
1.074	0.929	1.664	1.165
1.128	0.963	1.871	2.01
0.964	0.768	1.945	2.11
0.992	1.079	2.176	0.934
0.98	0.854	1.436	1.094
		2.18	1.603
		1.783	1.37
		1.8	1.356
		1.5	1.55
Figure 4D
Aortic Incidence
0	0	80	40
Figure 4E
Elastin Breaks
Saline+PBS	Saline+4-PBA	AngII+PBS	AngII+4-PBA
3	10	27	14
11	5	23	8
3	15	23	14
5	4	37	11
6	9	16	9
4	8	23	5
		26	19
		28	11
		21	8
			13
Figure 4G
TUNEL Positive Cells
Saline+PBS	Saline+4-PBA	AngII+PBS	AngII+4-PBA
1	0	24	9
0	4	45	1
0	0	22	6
		37	6
		9

## Sheet: Figure 4
Figure 4A
Relative mRNA Level
ATF4					EIF2a					Chop
Saline+PBS	Saline+4-PBA	AngII+PBS	AngII+4-PBA		Saline+PBS	Saline+4-PBA	AngII+PBS	AngII+4-PBA		Saline+PBS	Saline+4-PBA	AngII+PBS	AngII+4-PBA
0.53	1.3	2.94	0.81		0.93	0.94	2.3	0.85		1.03	1.46	1.79	0.9
1.09	1.3	4.68	0.86		0.88	0.93	2.29	0.82		1	1.48	1.72	1.06
1.72	2.62	4.23	0.68		1.23	1.31	1.78	0.96		0.97	0.75	1.97	0.94
0.8	0.78	2.5498	1.59		0.94	1.63	2.65	0.51		1.07	1.61	1.87	1.42
1.34	1.11	2.514	0.64		0.99	1.55	2.47	0.59		0.9	0.82	1.94	1.23
0.94	1.17	3.8	0.98		1.08	1.82	2.71	0.61		1.03	0.85	1.79	1.08
Figure 4C
Relative Protein Level
EIF2A					p-EIF2A/EIF2A					Chopp
Saline+PBS	Saline+4-PBA	AngII+PBS	AngII+4-PBA		Saline+PBS	Saline+4-PBA	AngII+PBS	AngII+4-PBA		Saline+PBS	Saline+4-PBA	AngII+PBS	AngII+4-PBA
1.47189	1.08489	2.56327	1.25266		0.22	0.143	0.45	0.15		1.11948	0.459578	3.01375	1.73184
1.12843	1.39709	2.15606	0.880554		0.126	0.056	0.346	0.07		1.3623	0.7199	3.05799	1.13574
1.42	1.41	2.30948	0.731239		0.021	0.21	0.37	0.36		1.64	1.61	2.50747	1.7176
1.07	1.57	1.76732	0.959325		0.15	0.255	0.396	0.117		1.9	0.86	2.69372	0.561878
1.55	1.68	1.96	0.7754		0.244	0.24	0.361	0.36		1.76	0.9	1.5475	0.89257
		1.56	0.59				0.321	0.23				3.06	0.26

## Sheet: Figure 5
Figure 5C
Aortic Ultrasound
Eif2ak3f/f+Saline	Eif2ak3SMKO+Saline	Eif2ak3f/f+AngII	Eif2ak3SMKO+AngII
1.143	1.128	1.686	1.263
1.046	0.787	1.569	1.179
0.895	1.043	1.603	1.13
1.101	1.1	1.648	0.701
1.019	1.004	1.562	0.745
1.005	0.868	1.415	0.954
		1.431	1.198
		1.523	1.142
		1.465	1.144
Figure 5D
Aortic Aneurysm Incidence
Eif2ak3f/f+Saline	Eif2ak3SMKO+Saline	Eif2ak3f/f+AngII	Eif2ak3SMKO+AngII
0	0	67	11
Figure 5E
Elastin Breaks
Eif2ak3f/f+Saline	Eif2ak3SMKO+Saline	Eif2ak3f/f+AngII	Eif2ak3SMKO+AngII
1	2	14	3
2	2	4	9
1	1	15	4
1	1	13	3
2	1	17	4
1	2	12	6
Figure 5F
Eif2ak3f/f+AngII	Eif2ak3SMKO+AngII
20	14
17	4
23	5
15	6
25	12

## Sheet: Supplemental Figure 1
Supplemental Figure 1A
Aortic Diameter					EIF2a					Chop
Saline+PBS	Saline+4-PBA	AngII+PBS	AngII+4-PBA		Saline+PBS	Saline+4-PBA	AngII+PBS	AngII+4-PBA		Saline+PBS	Saline+4-PBA	AngII+PBS	AngII+4-PBA
7.76	1.48	172.37	56.43		0.93	0.94	2.3	0.85		1.03	1.46	1.79	0.9
1.94	2.37	231.41	126.47		0.88	0.93	2.29	0.82		1	1.48	1.72	1.06
	5.28	144.64	92.15		1.23	1.31	1.78	0.96		0.97	0.75	1.97	0.94
		258.68	85.62
		213.07	89.31
			122.6

## Sheet: Supplemental Figure 2
Supplemental Figure 2A
EIF2ak3
Eif2ak3f/f	Eif2ak3SMKO
1.2	0.2
1	0.1
0.95	0.7
	0.15
	0.17
	0.23

## Sheet: scRNA Data
For scRNA-Seq data accession, numbers include GSE166676 (Gene Expression Omnibus).
